# Supplementary material for: LINE Insertion Polymorphisms are Abundant but at Low Frequencies across Populations of Anolis carolinensis
Source: Front Genet. 2017 Apr 13;8:44. doi: 10.3389/fgene.2017.00044 (PMC5389967; doi:10.3389/fgene.2017.00044)
Supplement: Supplementary file 1 [file Table_1.XLSX]

## Sheet: Sequencing report
Number of reads filtered during quality control and aligned using Bowtie2 and BWAmem
	Reads filtered during QC										Bowtie2 Alignment				BWAmem Alignment
Sample	Read Pairs	Both Surviving	Both Surviving (%)	Forward only surviving	Forward only surviving (%)	Reverse only surviving	Reverse only surviving (%)	Dropped	Dropped (%)		Bowtie2 coverage	Bowtie2 mapped reads	Bowtie2 unmapped reads		BWAmem coverage	BWAmem mapped reads	BWAmem unmapped reads
AC_27_3	98707535	91071498	0.9226	7133118	0.0723	323267	0.0033	179652	0.0018		10.1499	175543944	6599052		10.4914	180623277	2368938
AC_27_4	78164742	70210081	0.8982	7610287	0.0974	198839	0.0025	145535	0.0019		10.009	173305480	6478856		10.3564	178311128	2263751
AC_36-1	144121635	134721129	0.9348	8728674	0.0606	360349	0.0025	311483	0.0022		15.5532	265565695	22677575		15.015	260834714	10044229
AC_38_4	98059485	88810867	0.9057	8718312	0.0889	298236	0.003	232070	0.0024		9.90967	170895117	6726617		10.2638	176159654	2362695
AC_8_13	86854396	79874660	0.9196	6507570	0.0749	269798	0.0031	202368	0.0023		8.8383	153643427	6105893		9.16394	158448335	2144919
AC_8_8	149925158	140189239	0.9351	8935899	0.0596	427687	0.0029	372333	0.0025		16.094	276922477	22927839		15.5796	272125889	9768906
CC3	156113483	143401156	0.9186	11597536	0.0743	738615	0.0047	376176	0.0024		15.7203	273959731	12842581		16.4088	284579082	4093337
CC8	161754978	150880387	0.9328	9999896	0.0618	428926	0.0027	445769	0.0028		17.2577	296180617	27329339		16.7382	292807821	11022666
SB3	234663396	216347750	0.921949	8309431	0.03541	557764	0.00237687	9448451	0.0402638		11.9282	205845949	10501801		12.4748	214745315	3183335
SB4	100880673	77955882	0.7728	22278064	0.2208	251343	0.0025	395384	0.0039		8.28849	147561115	8350649		8.87412	155436354	1937633
TV8	79230243	73751819	0.9309	5007234	0.0632	280889	0.0035	190301	0.0024		8.10353	140816993	6686645		8.4194	146277704	2195766
VB6	104941785	94629332	0.9017	9767195	0.0931	322709	0.0031	222549	0.0021		10.4471	180141199	9117465		10.9336	188053779	2651324
VB7	92228788	83892026	0.9096	7837545	0.085	318328	0.0035	180889	0.002		9.28084	159462123	8321929		9.69993	166640867	2453815
